# Supplementary material for: Protein lysine 43 methylation by EZH1 promotes AML1-ETO transcriptional repression in leukemia
Source: Nat Commun. 2019 Nov 7;10:5051. doi: 10.1038/s41467-019-12960-6 (PMC6838331; doi:10.1038/s41467-019-12960-6)
Supplement: Supplementary file 3 — Supplementary Data 1 [file 41467_2019_12960_MOESM3_ESM.xls]

## Sheet: Table S1
Supplementary Data 1
SERPING1
C2
SGSH
MET
ATXN1
IL2RA
F12
IL1A
CACNB1
CD247
CSF1
CYP51A1
FOLR2
GLRB
MAOB
CPM
CDKL4
SHE
FAM171A1
MVB12B
ANO9
SH3BP5
PFKFB2
AFF3
CD34
SAMD5
MS4A3
SCN1B
DCLK2
UHRF1
DBNDD2
UNC13A
TMEM150C
BICC1
HPSE
RBM47
ZGLP1
ECE1
BLNK
CCR2
AUTS2
CPA5
NCS1
FAM198A
SETBP1
LEF1
RBM20
IGSF9
CCDC36
SPHK1
ACOXL
GREB1L
PDE2A
SLC2A6
ZFR2
RD3
TFEB
TMEM92
GRAMD1C
PPP1R16B
SIGLEC6
MCIDAS
FAM64A
SIGLEC9
PTK2
ECM1
HDAC9
DGKH
CA12
LHX6
TNFRSF8
FRMD3
SAMD14
IKZF3
IL4I1
TP53I11
SMOX
CIB2
CSRP2
EPAS1
C5AR1
CKB
CPA3
IFI6
HDC
HK3
HLA-DMB
ID1
ID3
KDR
MYBL2
PRKAR2B
RNASE3
SELP
TAL1
TG
CLEC3B
TPSAB1
PHLDA2
XPNPEP2
TNFSF9
GGH
E2F2
CTSH
DACH1
DLX2
EPHA2
ETV5
TGM2
MDFI
SLCO2A1
COLQ
SOX13
UST
TUBB4A
HLA-DMA
SLC16A2
SNTB2
SLC38A3
GMPR
HHLA2
WIF1
DPF3
PTRF
CLEC5A
LGALSL
EHD2
CROCC
DHCR24
ZHX2
STAB1
SEL1L3
ADCY6
PSD3
MYRIP
COPZ2
ANTXR1
MNS1
DRAM1
STK32B
HEMGN
PBK
BATF3
GPR84
MAN1C1
PELI1
KIAA1161
HEG1
KIAA1257
CASKIN2
KIAA1462
FGF6
NMB
RTN1
PRDM12
ST14
SLC28A3
MMP25
MESDC1
DSCC1
EFCC1
TMEM121
CORO6
SLC22A16
TRIM47
CREB3L1
FAM46B
CIB3
RSPH1
SPSB4
KCTD12
GAS2L2
LOXHD1
ANKRD35
CDC42EP1
SLC43A2
FAM81A
CCDC116
SLC10A4
CRYBG3
SCUBE1
RNF175
MCEMP1
PLA2G4D
HAPLN3
FAM101A
OTOF
ANKRD45
NEK10
ILDR2
EMX2OS
CDKN2B-AS1
JHDM1D-AS1
LINC00598
LINC00176
CCDC162P
LINC01121
LINC01094
LINC00672
RNF219-AS1
