# Supplementary material for: Protein lysine 43 methylation by EZH1 promotes AML1-ETO transcriptional repression in leukemia
Source: Nat Commun. 2019 Nov 7;10:5051. doi: 10.1038/s41467-019-12960-6 (PMC6838331; doi:10.1038/s41467-019-12960-6)
Supplement: Supplementary file 5 — Supplementary Data 3 [file 41467_2019_12960_MOESM5_ESM.xls]

## Sheet: Table S3
Supplementary Data 3
IGF2BP2
EPX
TNF
SERPINE1
ITGB7
RORC
PDE9A
CAPRIN2
UMODL1
2017-03-02
CD200R1L
LSP1
LGR6
BTBD11
BAALC
SEMA5B
CCDC183
MPEG1
DIP2B
DFNB59
TMPRSS13
LMTK3
LRRIQ4
MYO3B
NANOS3
TGFA
RAP1GAP2
MCF2L
FPGT-TNNI3K
NOXRED1
GALNT9
ANK2
FBP1
SLC14A1
ABLIM2
SARDH
UPP2
C11orf21
PHOSPHO1
ADTRP
SLC37A2
KRTAP16-1
RASGRP4
KIRREL3
NLGN3
IQSEC3
C1orf127
HCK
SLC16A6
TRAF1
RASAL1
HCN2
SERINC2
MGAT5B
SELPLG
CDH13
ALCAM
MYO1A
PTK6
LINC01272
GNRH2
AHNAK
DLX4
GUCA1B
KCNN1
LGALS1
MGAT2
NTSR1
P2RX1
TGM5
PTGDR2
GRAP2
GPR183
KCND3
KRTAP5-9
HSF2BP
TSPAN16
CYTH4
MYOF
STXBP5L
SARM1
ARHGEF40
PCDHGA1
PCDHGA2
PCDHGB7
SNTG2
SH3TC1
TNXB
JPH3
SLC24A3
C10orf54
GLIPR2
ZDHHC11
TTC25
PRAM1
GARNL3
NTNG2
ABCC11
TNS4
AZIN2
CATSPER1
RHBDL3
CD200R1
OLIG1
TSPAN32
CCDC114
HEXIM2
CCDC13
CRYGN
DRC1
LTC4S
TMIE
TMTC2
MDGA1
USH1G
ERAS
BCDIN3D
C20orf203
TMPRSS9
KIAA1211L
AOX2P
ST7-OT4
PCED1B-AS1
LINC00242
RPSAP52
LINC01366
LINC00592
TAPT1-AS1
LINC00996
IGFBP7-AS1
LINC00299
SENP3-EIF4A1
OSER1-AS1
LINC01354
LYPLAL1-AS1
SIGLECL1
FLJ31356
LTC4S
TMIE
TMTC2
MDGA1
RASAL2
USH1G
SIGLECL1
ERAS
BCDIN3D
C20orf203
TMPRSS9
KIAA1211L
AOX2P
ST7-OT4
PCED1B-AS1
LINC00242
RPSAP52
LINC01366
RPL34-AS1
LINC00592
LINC00894
TAPT1-AS1
RASAL2-AS1
FLJ20021
LINC00996
IGFBP7-AS1
LINC00299
SENP3-EIF4A1
OSER1-AS1
LINC01354
LYPLAL1-AS1
PTH2R
FLJ31356
