# Supplementary material for: Protein lysine 43 methylation by EZH1 promotes AML1-ETO transcriptional repression in leukemia
Source: Nat Commun. 2019 Nov 7;10:5051. doi: 10.1038/s41467-019-12960-6 (PMC6838331; doi:10.1038/s41467-019-12960-6)
Supplement: Supplementary file 6 — Supplementary Data 4 [file 41467_2019_12960_MOESM6_ESM.xls]

## Sheet: Table S4
Supplementary Data 4
C2
SGSH
MET
ATXN1
IL2RA
IL1A
CACNB1
CD247
CSF1
CYP51A1
MAOB
CPM
SHE
FAM171A1
MVB12B
ANO9
SH3BP5
AFF3
CD34
SAMD5
SCN1B
DCLK2
UHRF1
DBNDD2
UNC13A
TMEM150C
BICC1
HPSE
RBM47
ZGLP1
ECE1
BLNK
CCR2
AUTS2
CPA5
NCS1
FAM198A
SETBP1
LEF1
RBM20
IGSF9
CCDC36
SPHK1
ACOXL
GREB1L
PDE2A
ZFR2
RD3
TFEB
TMEM92
PPP1R16B
FAM64A
SIGLEC9
PTK2
HDAC9
DGKH
CA12
LHX6
TNFRSF8
FRMD3
IKZF3
IL4I1
TP53I11
SMOX
CIB2
CSRP2
C5AR1
CKB
IFI6
HDC
HK3
HLA-DMB
ID1
ID3
KDR
MYBL2
PRKAR2B
TAL1
TG
CLEC3B
TPSAB1
PHLDA2
XPNPEP2
TNFSF9
CTSH
DACH1
DLX2
EPHA2
ETV5
TGM2
MDFI
SLCO2A1
COLQ
SOX13
UST
TUBB4A
HLA-DMA
SLC16A2
SLC38A3
GMPR
HHLA2
WIF1
DPF3
PTRF
CLEC5A
EHD2
CROCC
ZHX2
SEL1L3
ADCY6
PSD3
MYRIP
COPZ2
GRAMD1C
MNS1
DRAM1
STK32B
BATF3
GPR84
MAN1C1
PELI1
KIAA1161
HEG1
KIAA1257
CASKIN2
KIAA1462
FGF6
RTN1
PRDM12
ST14
SLC28A3
MMP25
MESDC1
DSCC1
EFCC1
TMEM121
ANTXR1
CORO6
SLC22A16
TRIM47
CREB3L1
FAM46B
RSPH1
SPSB4
KCTD12
GAS2L2
LOXHD1
ANKRD35
CDC42EP1
SLC43A2
FAM81A
CRYBG3
SCUBE1
RNF175
PLA2G4D
HAPLN3
FAM101A
OTOF
NEK10
ILDR2
EMX2OS
LINC00598
LINC00176
CCDC162P
LINC01121
LINC01094
LINC00672
RNF219-AS1
