# Supplementary material for: Protein lysine 43 methylation by EZH1 promotes AML1-ETO transcriptional repression in leukemia
Source: Nat Commun. 2019 Nov 7;10:5051. doi: 10.1038/s41467-019-12960-6 (PMC6838331; doi:10.1038/s41467-019-12960-6)
Supplement: Supplementary file 8 — Source Data [file 41467_2019_12960_MOESM8_ESM.zip]

Archive with 2 entries (2 files):
- 185902_2_related_ms_4095509_py5b2z.pdf
- 185902_2_data_set_4095561_py5ckd (2).xlsx
