# Supplementary material for: Protein lysine 43 methylation by EZH1 promotes AML1-ETO transcriptional repression in leukemia
Source: Nat Commun. 2019 Nov 7;10:5051. doi: 10.1038/s41467-019-12960-6 (PMC6838331; doi:10.1038/s41467-019-12960-6)
Supplement: Supplementary file 8 — Source Data [file 41467_2019_12960_MOESM8_ESM.zip › 185902_2_data_set_4095561_py5ckd (2).xlsx]

## Sheet: 1a
	Fig 1a expression of EZH1 by realtime PCR
	SKNO-1	Kasumi-1	U937	HEL	HL60	RS4;11	K562	MV4-11	NB4	Raji	Jurkat	THP-1	Ku812
Data 1	0.000699	0.000788	0.000175	0.000156	0.000248	0.000324	0.00024	0.000195	0.000322	0.000229	0.000433	7.93e-05	0.000394
	0.000692	0.000708	0.000135	0.000226	0.000225	0.000374	0.000339	0.000134	0.000241	0.000329	0.000303	7.18e-05	0.000304
	0.000738	0.000818	0.000194	0.00015	0.000254	0.000254	0.000384	0.000146	0.000222	0.000298	0.000326	7.26e-05	0.000333
Data 2	0.0007	0.000787	0.000177	0.000161	0.000252	0.000324	0.000261	0.000215	0.000317	0.000227	0.000432	7.88e-05	0.000388
	0.000709	0.000708	0.000125	0.000226	0.000235	0.000334	0.00034	0.000157	0.000255	0.000328	0.000303	7.14e-05	0.000304
	0.000723	0.000818	0.000174	0.000144	0.000244	0.000305	0.000386	0.00014	0.000222	0.000285	0.000325	7.23e-05	0.000332
Data 3	0.000699	0.000788	0.000175	0.000172	0.000249	0.000326	0.000241	0.000201	0.000322	0.000224	0.000432	7.93e-05	0.000383
	0.000691	0.000707	0.000138	0.000226	0.000225	0.000382	0.000342	0.000133	0.000244	0.000328	0.000303	7.19e-05	0.000299
	0.000737	0.000818	0.000194	0.000148	0.000255	0.000232	0.000397	0.000147	0.000225	0.000283	0.000325	7.26e-05	0.000365

## Sheet: 1c
	Fig 1c	EZH1 expression in patient sample
	AE positive	AE negative
Data 1	0.1532	0.2253	Data 1
	0.301	0.08185
	0.0471	0.0595
	0.4931	0.117
	0.5625	0.3253
	0.3706	0.1239
	0.1322	0.07975
	0.5905	0.6071
	0.2702	0.1121
	0.3311	0.2003
	0.1755	0.0335
	0.181	0.2774
	0.683	0.1948
	0.3727	0.2475
	0.5434	0.0837
	0.3645	0.3645
	0.1167	0.1921
	0.5801	0.1145
	0.7792	0.078
	0.774	0.0733
	0.4204	0.037
	0.1832	0.21644
	0.1075	0.1276
	0.7474	0.0812
	0.414	0.0861
	0.4585	0.1287
	0.7022	0.231
	0.1679	0.2371
	0.6398	0.1411
	0.3368	0.2083
	0.2606	0.0435
	0.1395	0.2796
	0.5743	0.1255
	0.8351	0.4535
	0.1266	0.1099
	0.8888	0.1688
	0.6029	0.1944
	0.907	0.3388
	0.121	0.0793
	0.105	0.0747
	0.0921	0.0319
	1.0021	0.333
	1.0049	0.0899
	0.9154	0.123
	0.9738	0.0834
	0.17	0.1188
	0.28	0.2353
	0.819	0.1136
	0.1224	0.0413
	0.902	0.129
	0.19	0.3119
	0.713	0.1661
	0.1989	0.08089
	1.0854	0.2099
	0.1044	0.1221
	1.1108	0.1983
	1.0368	0.0412
	0.1368	0.288
	0.1436	0.223
	0.2102	0.1199
	0.2031	0.2333	Data 2
	0.1259	0.1299
Data 2	0.51	0.0568
	1.023	0.2155
	0.0403	0.08037
	0.513	0.1756
	0.5945	0.1236
	0.513	0.2089
	0.3654	0.1056
	0.613	0.2738
	0.3982	0.0341
	0.3452	0.2795
	0.1683	0.2085
	1.0123	0.08089
	0.5123	0.1234
	0.9998	0.1523
	0.6123	0.1928
	0.5875	0.08054
	0.1653	0.0723
	0.17807	0.0711
	0.4412	0.034
	0.4123	0.2166
	0.1636	0.1279
	0.3412	0.1323
	0.1909	0.08032
	0.5123	0.1499
	1.0989	0.2322
	0.4667	0.5388
	0.6345	0.08022
	0.1356	0.2089
	1.0112	0.0444
	0.3578	0.2812
	0.1926	0.1952
	0.5387	0.1566
	0.5799	0.1199
	0.5688	0.1699
	0.4375	0.1933
	0.4897	0.1112
	0.6079	0.0766
	0.5099	0.0751
	0.289	0.0399
	0.1277	0.1039
	0.0988	0.1177
	0.3988	0.1039
	1.0855	0.0845
	0.1699	0.1599
	1.0755	0.2359
	0.1733	0.1042
	0.1813	0.0423
	0.5199	0.1293
	0.1256	0.112
	0.4033	0.1686
	0.1923	0.4512
	0.7137	0.6066
	0.16	0.1033
	1.0899	0.213
	0.1074	0.0432
	0.688	0.1888
	0.275	0.2213
	0.1377	0.1011
	0.1523	0.2133
	0.2711	0.1271
	0.323	0.0625
	0.1322	0.4156	Data 3
	0.595	0.1121
	1.033	0.1089
Data 3	0.5198	0.3768
	0.6678	0.5963
	0.53	0.1119
	0.6789	0.156
	0.1688	0.0323
	0.5788	0.2751
	0.5511	0.1899
	0.4234	0.1055
	0.1511	0.0888
	0.6855	0.1744
	0.653	0.1913
	0.9532	0.1039
	0.4236	0.0812
	0.5123	0.075
	0.0689	0.0303
	0.3256	0.1622
	0.523	0.1273
	1.0889	0.1001
	0.6889	0.0933
	0.2543	0.1075
	0.0863	0.1301
	0.9673	0.5354
	0.9546	0.1033
	1.0135	0.2075
	0.6899	0.0423
	0.4236	0.2633
	0.153	0.1961
	0.3133	0.15
	0.1312	0.0899
	0.3943	0.1672
	0.6711	0.1955
	0.5003	0.1066
	0.5123	0.0823
	0.3879	0.0743
	0.501	0.059
	0.66048	0.123
	0.108	0.1213
	0.1222	0.1213
	0.0837	0.0823
	0.6877	0.1567
	0.6843	0.2347
	0.6614	0.133
	0.4719	0.0441
	0.1677	0.1285
	0.1766	0.223
	0.1187	0.1641
	0.12	0.4213
	0.6507	0.6177
	0.1877	0.101
	0.2123	0.1577
	0.1985	0.0409
	1.0814	0.2871
	0.1014	0.2255
	0.623	0.4366
	0.56
	0.1353
	0.1388
	0.188
	0.181
	0.1188

## Sheet: 1g 1h
	Fig 1h	tumor weight										mean		P		SD	SE
				Mock	14	273	387	216	183	170		207.167		0.0189787		123.313	50.3424
				siEZH1	47	37	68	97	107	0		59.3333				39.843	16.2658
	Fig 1g	tumor volume
				1	1	4	8	12	16	20	24	28	32	36	40
					0	0	1	2.16	4.8	12	31.5	53.136	125	230.4	294
					0	0	1	2.16	6	11.2	29.58	64	137.5	198	252
					0	0	1	1.2	3.6	8	13.52	32.4	92	126.5	174
					0	0	1	1	2.25	3	8.4	16.8	64.5	99	144
					0	0	1	1.3	2.25	3	7.98	15	31.5	42	64.4
					0	0	1	1	1.1	1.1	1.3	10	17.55	27	38.88
				2	0	0	1	1	1	1	1	1	1.2	1.56	2.4
					0	0	1	1	1	1.1	1.2	1.6	1.6	1.6	2
					0	0	1	1	1.1	1.1	1	1	1.1	1.1	1.5
					0	0	1	1	1	1.2	1.5	1.5	1.8	1.8	2
					0	0	1	1	1	1.1	1.1	1.4	1.4	1.4	1.5
					0	0	1	1	3	6	15	28.8	31.5	37.62	47.6
			mean		1	4	8	12	16	20	24	28	32	36	40
				Mock	0	0	1	1.47	3.33333	6.38333	15.38	31.8893	78.0083	120.483	161.213
				siEZH1	0	0	1	1	1.35	1.91667	3.46667	5.88333	6.43333	7.51333	9.5
			SD	Mock	0	0	0	0.546955	1.82583	4.6512	12.3829	22.248	48.8753	81.8377	100.67
				EZH1	0	0	0	0	0.809321	2.00142	5.6532	11.2297	12.2828	14.751	18.6683
			SE	Mock	0	0	0	0.223294	0.745393	1.89884	5.0553	9.08269	19.9532	33.4101	41.0985
				EZH1	0	0	0	0	0.330404	0.817075	2.30791	4.5845	5.01442	6.02209	7.62129

## Sheet: 1i
Fig 1i
	83	34	67	21
	74	45	73	25
	58	21	54	45
	47	14	53	22
	65	28	62	28

## Sheet: 1n
Fig 1n
	405	302	398	278
	463	345	343	319
	361	287	435	307
	482	255	444	211
	316	321	370	225

## Sheet: S1g
Fig S1g colony assay
Kasumi-1		SKNO-1
167	28	79	39
176	35	88	41
156	20	70	20
171	31	87	43
175	39	92	37
168	24	68	15
164	26	68	36
172	31	84	31
149	16	62	17

## Sheet: s1h
Fig s1h
	32.3	6.2	41.3	22.1
	33.1	7.3	43.9	27.3
	31.3	8.2	39.9	19.8

## Sheet: s1i
Fig s1i
	0.452	0.041	0.677	0.101
	0.491	0.053	0.781	0.122
	0.413	0.032	0.611	0.091

## Sheet: S3e
Figs3e
97	93	90	108	92	16
100	107	110	91	86	19
98.5	100	100	99.5	89	17.5

## Sheet: 4a
	Fig 4a
	0.101	1.362
	0.139	1.319
	0.114	1.421

[truncated: 21 more sheets: 5C, 5d, 5e, 5F, 5g, 5h, 5i, s5b, s5e, s5f, s5g, s5h, s5i, s5j, s5k, s5l, 6a, 6b, 6f, 6h …]
